# Supplementary material for: Artificial Intelligence in Gastrointestinal Surgery: A Systematic Review of Its Role in Laparoscopic and Robotic Surgery
Source: J Pers Med. 2025 Nov 19;15(11):562. doi: 10.3390/jpm15110562 (PMC12653678; doi:10.3390/jpm15110562)
Supplement: Supplementary file 1 [file jpm-15-00562-s001.zip]

Archive with 1 entries (1 files):
- jpm-3866058-supplementary.pdf
